# Supplementary material for: Detection of Veterinary Drugs in Food Using a Portable Mass Spectrometer Coupled with Solid-Phase Microextraction Arrow
Source: Foods. 2024 Oct 21;13(20):3337. doi: 10.3390/foods13203337 (PMC11507621; doi:10.3390/foods13203337)
Supplement: Supplementary file 1 [file foods-13-03337-s001.zip]

Archive with 1 entries (1 files):
- foods-3245072-supplementary.pdf
